# Supplementary material for: Infection intensity-dependent accuracy of reagent strip for the diagnosis of Schistosoma haematobium and estimation of treatment prevalence thresholds
Source: PLoS Negl Trop Dis. 2022 Apr 25;16(4):e0010332. doi: 10.1371/journal.pntd.0010332 (PMC9071146; doi:10.1371/journal.pntd.0010332)
Supplement: S1 Data — (CSV) [file pntd.0010332.s004.csv]

FOLLOW_UP	PERSON_NO	sex	age	school	RS	EGGS
1	1	M	11	B	3	214
2	1	M	11	B	2	3
4	1	M	11	B	1	0
6	1	M	11	B	0	0
18	1	M	12	B	3	118
24	1	M	13	B	3	315
1	2	M	10	B	2	0
2	2	M	10	B	0	0
18	2	M	11	B	NA	0
24	2	M	12	B	NA	0
1	3	M	10	B	4	66
2	3	M	10	B	4	0
4	3	M	10	B	0	2
6	3	M	10	B	0	0
18	3	M	11	B	3	212
24	3	M	12	B	NA	0
1	4	M	10	B	3	950
2	4	M	10	B	2	5
4	4	M	10	B	0	0
6	4	M	10	B	0	0
18	4	M	11	B	3	290
24	4	M	12	B	NA	0
1	5	M	12	B	3	698
2	5	M	12	B	4	7
4	5	M	12	B	4	2
6	5	M	12	B	4	0
18	5	M	13	B	3	59
24	5	M	14	B	NA	0
1	6	M	10	B	4	9
2	6	M	10	B	0	0
18	6	M	11	B	3	206
24	6	M	12	B	4	0
1	7	M	10	B	4	215
2	7	M	10	B	0	0
4	7	M	10	B	0	0
6	7	M	10	B	0	0
18	7	M	11	B	3	120
24	7	M	12	B	3	151
1	8	F	9	B	4	325
2	8	F	9	B	0	2
4	8	F	9	B	0	0
6	8	F	9	B	0	0
18	8	F	10	B	4	126
24	8	F	11	B	3	44
1	9	M	10	B	3	782
2	9	M	10	B	4	5
4	9	M	10	B	1	0
6	9	M	10	B	1	10
18	9	M	11	B	3	424
24	9	M	12	B	NA	12
1	10	F	8	B	4	184
2	10	F	8	B	0	0
4	10	F	8	B	0	0
6	10	F	8	B	0	0
18	10	F	9	B	3	586
18	10	F	9	B	3	596
24	10	F	10	B	NA	0
24	10	F	10	B	NA	0
1	11	M	10	B	4	721
2	11	M	10	B	0	0
4	11	M	10	B	0	1
6	11	M	10	B	0	0
18	11	M	11	B	4	6
24	11	M	12	B	4	0
1	12	F	8	B	4	207
2	12	F	8	B	4	0
4	12	F	8	B	0	0
6	12	F	8	B	0	0
18	12	F	9	B	4	6
24	12	F	10	B	4	10
1	13	F	9	B	4	316
2	13	F	9	B	4	123
4	13	F	9	B	4	5
6	13	F	9	B	3	16
18	13	F	10	B	NA	0
24	13	F	11	B	NA	0
1	14	F	10	B	3	420
2	14	F	10	B	4	2
4	14	F	10	B	0	0
6	14	F	10	B	0	0
18	14	F	11	B	1	7
24	14	F	12	B	4	19
1	15	M	10	B	0	0
2	15	M	10	B	0	0
1	16	F	9	B	0	0
2	16	F	9	B	0	0
18	16	F	10	B	4	4
1	17	M	12	B	4	76
2	17	M	12	B	4	4
4	17	M	12	B	2	12
6	17	M	12	B	2	1
18	17	M	13	B	1	0
24	17	M	14	B	4	6
1	18	F	12	B	0	0
2	18	F	12	B	0	0
18	18	F	13	B	4	8
24	18	F	14	B	NA	0
1	19	F	9	B	0	0
2	19	F	9	B	0	0
18	19	F	10	B	NA	0
24	19	F	11	B	NA	0
1	20	M	9	B	4	0
2	20	M	9	B	0	0
4	20	M	9	B	0	0
6	20	M	9	B	0	0
24	20	M	11	B	3	2
24	20	M	11	B	3	2
1	21	M	9	B	4	87
2	21	M	9	B	0	0
4	21	M	9	B	0	0
6	21	M	9	B	0	0
18	21	M	10	B	NA	2
24	21	M	11	B	4	5
1	22	M	9	B	4	72
2	22	M	9	B	4	0
4	22	M	9	B	0	0
6	22	M	9	B	4	0
18	22	M	10	B	NA	0
24	22	M	11	B	2	4
1	23	F	8	B	4	0
2	23	F	8	B	1	0
18	23	F	9	B	3	64
24	23	F	10	B	3	151
1	24	F	8	B	4	0
2	24	F	8	B	0	0
18	24	F	9	B	3	418
24	24	F	10	B	NA	0
1	25	F	10	B	4	2
2	25	F	10	B	1	0
4	25	F	10	B	0	0
6	25	F	10	B	1	0
18	25	F	11	B	NA	0
24	25	F	12	B	NA	0
1	26	F	9	B	4	0
2	26	F	9	B	1	0
18	26	F	10	B	3	42
24	26	F	11	B	3	550
1	27	F	10	B	3	32
1	28	M	10	B	0	2
2	28	M	10	B	0	0
4	28	M	10	B	0	0
6	28	M	10	B	0	0
24	28	M	12	B	NA	0
1	29	M	10	B	4	15
2	29	M	10	B	4	1
4	29	M	10	B	0	0
6	29	M	10	B	0	0
18	29	M	11	B	2	0
1	30	F	10	B	3	181
2	30	F	10	B	0	2
4	30	F	10	B	0	0
6	30	F	10	B	0	0
18	30	F	11	B	3	281
18	30	F	11	B	3	319
24	30	F	12	B	3	64
24	30	F	12	B	3	81
1	31	M	8	B	3	430
2	31	M	8	B	4	0
4	31	M	8	B	0	0
6	31	M	8	B	0	0
18	31	M	9	B	4	36
24	31	M	10	B	3	38
1	32	M	9	B	4	27
2	32	M	9	B	0	0
4	32	M	9	B	0	0
6	32	M	9	B	0	2
18	32	M	10	B	2	33
24	32	M	11	B	4	20
1	33	F	8	B	0	9
18	33	F	9	B	4	5
24	33	F	10	B	NA	0
1	34	M	13	B	4	12
2	34	M	13	B	2	3
4	34	M	13	B	0	0
6	34	M	13	B	4	0
18	34	M	14	B	3	1016
24	34	M	15	B	NA	0
1	35	M	13	B	3	780
4	35	M	13	B	0	0
12	35	M	14	B	0	0
24	35	M	15	B	NA	0
1	36	M	16	B	2	128
2	36	M	16	B	0	0
4	36	M	16	B	0	0
6	36	M	16	B	0	0
18	36	M	17	B	NA	0
24	36	M	18	B	NA	0
1	37	M	14	B	3	546
2	37	M	14	B	3	2
4	37	M	14	B	4	0
6	37	M	14	B	3	0
24	37	M	16	B	3	15
1	38	M	13	B	3	74
2	38	M	13	B	0	0
4	38	M	13	B	0	0
6	38	M	13	B	4	0
18	38	M	14	B	3	86
24	38	M	15	B	1	0
1	39	M	12	B	3	217
2	39	M	12	B	0	0
4	39	M	12	B	0	0
6	39	M	12	B	4	0
18	39	M	13	B	3	706
24	39	M	14	B	4	0
1	40	M	12	B	0	0
2	40	M	12	B	0	0
4	40	M	12	B	1	0
18	40	M	13	B	NA	0
18	40	M	13	B	NA	0
24	40	M	14	B	NA	0
24	40	M	14	B	NA	0
1	41	M	11	B	3	370
2	41	M	11	B	0	0
4	41	M	11	B	0	0
6	41	M	11	B	0	4
18	41	M	12	B	3	861
24	41	M	13	B	3	1214
1	42	M	12	B	3	329
2	42	M	12	B	NA	0
4	42	M	12	B	0	0
6	42	M	12	B	0	1
18	42	M	13	B	NA	0
24	42	M	14	B	NA	0
1	43	M	14	B	4	276
2	43	M	14	B	0	0
4	43	M	14	B	0	0
6	43	M	14	B	4	1
18	43	M	15	B	4	0
24	43	M	16	B	4	0
1	44	M	13	B	3	79
2	44	M	13	B	3	2
4	44	M	13	B	3	18
6	44	M	13	B	3	21
18	44	M	14	B	3	121
24	44	M	15	B	3	581
1	45	M	13	B	4	426
2	45	M	13	B	0	0
4	45	M	13	B	0	0
6	45	M	13	B	4	0
18	45	M	14	B	2	73
24	45	M	15	B	4	0
1	46	M	12	B	0	0
2	46	M	12	B	0	4
18	46	M	13	B	NA	0
24	46	M	14	B	NA	0
1	47	M	13	B	4	121
2	47	M	13	B	1	0
4	47	M	13	B	4	0
6	47	M	13	B	4	3
18	47	M	14	B	3	27
24	47	M	15	B	3	86
1	48	M	13	B	4	245
2	48	M	13	B	0	0
4	48	M	13	B	0	0
6	48	M	13	B	4	2
18	48	M	14	B	3	448
24	48	M	15	B	4	523
1	49	M	13	B	3	614
2	49	M	13	B	1	3
4	49	M	13	B	0	0
6	49	M	13	B	4	0
18	49	M	14	B	3	1481
1	50	M	13	B	4	47
2	50	M	13	B	0	0
4	50	M	13	B	0	0
6	50	M	13	B	0	0
18	50	M	14	B	4	4
18	50	M	14	B	4	2
24	50	M	15	B	2	15
24	50	M	15	B	2	15
1	51	M	13	B	4	617
2	51	M	13	B	0	1
4	51	M	13	B	0	0
6	51	M	13	B	0	5
24	51	M	15	B	3	22
1	52	F	13	B	3	256
2	52	F	13	B	4	5
4	52	F	13	B	4	0
6	52	F	13	B	2	68
18	52	F	14	B	3	28
24	52	F	15	B	NA	0
1	53	F	13	B	4	76
2	53	F	13	B	0	0
4	53	F	13	B	0	0
6	53	F	13	B	0	0
18	53	F	14	B	NA	0
24	53	F	15	B	4	5
1	54	F	14	B	3	336
2	54	F	14	B	1	0
4	54	F	14	B	0	0
6	54	F	14	B	4	0
18	54	F	15	B	3	142
24	54	F	16	B	NA	0
1	55	F	13	B	4	12
2	55	F	13	B	0	0
4	55	F	13	B	0	0
6	55	F	13	B	4	0
18	55	F	14	B	NA	0
24	55	F	15	B	NA	0
1	56	F	13	B	4	52
2	56	F	13	B	4	0
4	56	F	13	B	0	0
6	56	F	13	B	4	0
18	56	F	14	B	4	4
24	56	F	15	B	4	3
1	57	F	13	B	3	125
2	57	F	13	B	0	0
4	57	F	13	B	0	0
6	57	F	13	B	0	0
18	57	F	14	B	NA	4
24	57	F	15	B	NA	4
1	58	F	13	B	3	168
2	58	F	13	B	3	0
4	58	F	13	B	0	4
6	58	F	13	B	3	12
18	58	F	14	B	2	2
24	58	F	15	B	3	25
1	59	F	12	B	3	164
2	59	F	12	B	4	0
4	59	F	12	B	0	0
6	59	F	12	B	0	0
18	59	F	13	B	3	24
24	59	F	14	B	2	58
1	60	F	13	B	3	462
2	60	F	13	B	0	0
4	60	F	13	B	4	0
6	60	F	13	B	4	0
18	60	F	14	B	4	8
18	60	F	14	B	4	13
24	60	F	15	B	NA	0
24	60	F	15	B	NA	0
1	61	F	12	B	4	182
2	61	F	12	B	0	0
4	61	F	12	B	0	0
6	61	F	12	B	4	0
18	61	F	13	B	3	49
24	61	F	14	B	4	19
1	62	F	13	B	4	16
2	62	F	13	B	0	0
4	62	F	13	B	0	0
6	62	F	13	B	0	0
24	62	F	15	B	4	4
1	63	F	13	B	3	55
2	63	F	13	B	4	3
4	63	F	13	B	0	0
6	63	F	13	B	0	0
18	63	F	14	B	NA	0
24	63	F	15	B	NA	0
1	64	F	8	B	4	15
2	64	F	8	B	1	0
4	64	F	8	B	0	0
6	64	F	8	B	1	3
18	64	F	9	B	NA	0
24	64	F	10	B	4	2
1	65	F	11	B	3	420
2	65	F	11	B	0	0
4	65	F	11	B	0	0
6	65	F	11	B	4	0
18	65	F	12	B	4	2
24	65	F	13	B	NA	6
1	66	M	10	B	3	901
2	66	M	10	B	1	11
4	66	M	10	B	3	34
6	66	M	10	B	1	22
18	66	M	11	B	3	42
24	66	M	12	B	3	469
1	67	M	12	B	3	480
2	67	M	12	B	4	0
4	67	M	12	B	3	3
6	67	M	12	B	4	0
18	67	M	13	B	2	15
18	67	M	13	B	2	2
24	67	M	14	B	3	12
1	68	F	9	B	4	136
2	68	F	9	B	1	0
4	68	F	9	B	1	3
6	68	F	9	B	4	6
18	68	F	10	B	3	64
24	68	F	11	B	NA	2
1	69	M	9	B	4	66
2	69	M	9	B	0	0
4	69	M	9	B	0	0
6	69	M	9	B	0	0
18	69	M	10	B	NA	0
24	69	M	11	B	NA	0
1	70	M	10	B	3	380
2	70	M	10	B	4	2
4	70	M	10	B	0	0
6	70	M	10	B	0	0
18	70	M	11	B	4	8
24	70	M	12	B	NA	2
24	70	M	12	B	NA	2
1	71	F	11	B	3	470
2	71	F	11	B	2	0
4	71	F	11	B	0	0
6	71	F	11	B	4	0
18	71	F	12	B	4	50
24	71	F	13	B	4	96
1	72	F	10	B	4	10
2	72	F	10	B	0	0
4	72	F	10	B	0	0
6	72	F	10	B	0	0
1	73	F	13	B	3	308
2	73	F	13	B	0	0
4	73	F	13	B	0	0
1	74	F	10	B	3	920
2	74	F	10	B	4	0
4	74	F	10	B	0	0
6	74	F	10	B	0	0
18	74	F	11	B	3	253
24	74	F	12	B	NA	0
1	75	M	8	B	4	21
2	75	M	8	B	0	0
4	75	M	8	B	0	4
6	75	M	8	B	0	3
18	75	M	9	B	3	210
24	75	M	10	B	3	244
1	76	M	11	B	3	40
2	76	M	11	B	4	0
4	76	M	11	B	4	0
6	76	M	11	B	3	0
24	76	M	13	B	3	14
1	77	M	8	B	4	30
2	77	M	8	B	0	0
4	77	M	8	B	0	0
6	77	M	8	B	0	0
18	77	M	9	B	2	61
24	77	M	10	B	NA	0
1	78	F	9	B	4	30
2	78	F	9	B	4	1
4	78	F	9	B	0	0
6	78	F	9	B	0	0
18	78	F	10	B	NA	0
24	78	F	11	B	NA	0
1	79	M	12	B	3	576
2	79	M	12	B	4	1
4	79	M	12	B	0	0
6	79	M	12	B	4	4
18	79	M	13	B	3	180
24	79	M	14	B	3	43
1	80	M	11	B	3	178
2	80	M	11	B	1	0
4	80	M	11	B	0	0
6	80	M	11	B	0	0
18	80	M	12	B	3	285
24	80	M	13	B	NA	0
24	80	M	13	B	NA	0
1	81	M	11	B	3	560
2	81	M	11	B	4	2
4	81	M	11	B	0	2
6	81	M	11	B	0	0
18	81	M	12	B	2	41
24	81	M	13	B	4	21
1	82	F	11	B	3	220
2	82	F	11	B	4	1
4	82	F	11	B	4	0
6	82	F	11	B	4	0
18	82	F	12	B	NA	22
24	82	F	13	B	4	5
1	83	F	10	B	3	610
2	83	F	10	B	4	5
4	83	F	10	B	1	4
6	83	F	10	B	4	12
18	83	F	11	B	3	39
24	83	F	12	B	NA	0
1	84	F	10	B	3	980
2	84	F	10	B	3	1
4	84	F	10	B	4	6
6	84	F	10	B	4	0
18	84	F	11	B	NA	10
24	84	F	12	B	NA	0
1	85	M	12	B	4	18
2	85	M	12	B	0	0
4	85	M	12	B	0	0
6	85	M	12	B	0	0
18	85	M	13	B	1	24
24	85	M	14	B	4	16
1	86	F	12	B	3	213
2	86	F	12	B	4	0
4	86	F	12	B	0	0
6	86	F	12	B	0	0
18	86	F	13	B	NA	0
24	86	F	14	B	NA	0
1	87	M	9	B	3	98
2	87	M	9	B	4	0
4	87	M	9	B	1	0
6	87	M	9	B	0	0
18	87	M	10	B	3	48
24	87	M	11	B	NA	0
1	88	F	10	B	3	430
2	88	F	10	B	1	0
4	88	F	10	B	4	0
6	88	F	10	B	0	0
18	88	F	11	B	3	121
24	88	F	12	B	4	0
1	89	F	8	B	2	88
2	89	F	8	B	0	0
4	89	F	8	B	0	0
6	89	F	8	B	4	0
18	89	F	9	B	3	381
24	89	F	10	B	3	910
1	90	M	8	B	4	416
2	90	M	8	B	0	0
4	90	M	8	B	0	0
6	90	M	8	B	0	0
18	90	M	9	B	2	63
18	90	M	9	B	2	58
24	90	M	10	B	3	47
24	90	M	10	B	3	45
1	91	M	9	B	4	12
2	91	M	9	B	0	0
6	91	M	9	B	0	10
18	91	M	10	B	4	22
24	91	M	11	B	NA	0
1	92	M	9	B	4	16
2	92	M	9	B	0	0
4	92	M	9	B	0	0
6	92	M	9	B	1	0
18	92	M	10	B	NA	3
24	92	M	11	B	NA	0
1	93	F	10	B	4	50
2	93	F	10	B	0	0
4	93	F	10	B	0	0
6	93	F	10	B	0	0
18	93	F	11	B	NA	0
24	93	F	12	B	NA	0
1	94	M	11	B	3	207
2	94	M	11	B	3	17
4	94	M	11	B	4	0
6	94	M	11	B	0	0
18	94	M	12	B	3	148
24	94	M	13	B	3	655
1	95	M	11	B	3	130
2	95	M	11	B	1	1
4	95	M	11	B	4	0
6	95	M	11	B	0	0
18	95	M	12	B	3	368
24	95	M	13	B	NA	0
1	96	M	10	B	4	324
2	96	M	10	B	4	0
4	96	M	10	B	0	0
6	96	M	10	B	0	0
1	97	M	10	B	4	201
2	97	M	10	B	0	3
6	97	M	10	B	4	5
18	97	M	11	B	4	17
24	97	M	12	B	NA	10
1	98	M	10	B	3	135
2	98	M	10	B	1	2
4	98	M	10	B	4	0
6	98	M	10	B	4	5
18	98	M	11	B	3	12
24	98	M	12	B	4	3
1	99	M	11	B	0	14
2	99	M	11	B	1	0
6	99	M	11	B	0	0
18	99	M	12	B	NA	0
24	99	M	13	B	NA	0
1	100	M	12	B	2	9
2	100	M	12	B	0	0
6	100	M	12	B	4	0
18	100	M	13	B	NA	0
24	100	M	14	B	NA	0
24	100	M	14	B	NA	0
1	101	F	10	B	4	350
2	101	F	10	B	1	0
4	101	F	10	B	0	0
6	101	F	10	B	0	0
18	101	F	11	B	NA	0
24	101	F	12	B	4	0
1	102	F	10	B	3	298
2	102	F	10	B	0	0
4	102	F	10	B	0	0
6	102	F	10	B	0	0
1	103	M	13	B	4	178
2	103	M	13	B	0	0
4	103	M	13	B	0	5
6	103	M	13	B	0	0
18	103	M	14	B	3	433
24	103	M	15	B	3	1031
1	104	M	12	B	0	0
2	104	M	12	B	0	0
18	104	M	13	B	NA	0
24	104	M	14	B	NA	0
1	105	M	8	B	3	438
2	105	M	8	B	1	15
4	105	M	8	B	0	0
6	105	M	8	B	4	15
18	105	M	9	B	3	130
24	105	M	10	B	NA	0
1	106	F	12	B	3	217
2	106	F	12	B	4	2
4	106	F	12	B	4	5
6	106	F	12	B	2	8
18	106	F	13	B	3	34
24	106	F	14	B	3	7
1	107	F	10	B	4	78
2	107	F	10	B	0	2
4	107	F	10	B	0	0
6	107	F	10	B	4	12
1	108	M	12	B	4	32
2	108	M	12	B	0	2
6	108	M	12	B	0	0
18	108	M	13	B	3	139
24	108	M	14	B	3	134
1	109	M	12	B	4	566
2	109	M	12	B	4	2
4	109	M	12	B	0	2
6	109	M	12	B	0	0
18	109	M	13	B	4	261
24	109	M	14	B	3	32
1	110	M	13	B	3	281
24	110	M	15	B	1	8
24	110	M	15	B	1	6
1	111	M	11	B	0	0
2	111	M	11	B	4	0
4	111	M	11	B	1	0
6	111	M	11	B	2	0
18	111	M	12	B	1	8
24	111	M	13	B	NA	0
1	112	F	10	B	3	230
2	112	F	10	B	4	5
4	112	F	10	B	4	0
6	112	F	10	B	0	0
18	112	F	11	B	3	523
24	112	F	12	B	3	610
1	113	F	10	B	3	412
2	113	F	10	B	1	1
4	113	F	10	B	0	5
6	113	F	10	B	0	0
18	113	F	11	B	NA	0
24	113	F	12	B	NA	0
1	114	F	12	B	4	120
2	114	F	12	B	0	0
4	114	F	12	B	0	0
6	114	F	12	B	0	0
18	114	F	13	B	NA	0
24	114	F	14	B	NA	0
1	115	F	12	B	3	760
2	115	F	12	B	4	1
4	115	F	12	B	0	0
6	115	F	12	B	4	0
18	115	F	13	B	NA	0
24	115	F	14	B	NA	0
1	116	F	10	B	4	38
2	116	F	10	B	0	0
4	116	F	10	B	0	0
6	116	F	10	B	0	2
18	116	F	11	B	2	55
24	116	F	12	B	4	12
1	117	F	12	B	3	92
2	117	F	12	B	0	0
4	117	F	12	B	0	0
6	117	F	12	B	0	0
18	117	F	13	B	3	210
24	117	F	14	B	3	393
1	118	F	10	B	4	40
2	118	F	10	B	0	0
4	118	F	10	B	0	0
6	118	F	10	B	4	0
18	118	F	11	B	4	0
24	118	F	12	B	NA	0
1	119	M	10	B	4	54
2	119	M	10	B	0	0
4	119	M	10	B	0	0
6	119	M	10	B	0	0
18	119	M	11	B	NA	0
24	119	M	12	B	NA	0
1	120	F	9	B	4	187
2	120	F	9	B	2	2
4	120	F	9	B	1	4
6	120	F	9	B	4	0
18	120	F	10	B	3	256
18	120	F	10	B	3	272
24	120	F	11	B	3	158
24	120	F	11	B	3	160
1	121	F	10	B	3	448
2	121	F	10	B	3	237
4	121	F	10	B	1	0
6	121	F	10	B	4	0
18	121	F	11	B	NA	2
24	121	F	12	B	NA	0
1	122	F	10	B	3	564
2	122	F	10	B	2	29
4	122	F	10	B	2	23
6	122	F	10	B	2	21
18	122	F	11	B	3	44
24	122	F	12	B	3	125
1	123	F	11	B	3	462
2	123	F	11	B	4	0
4	123	F	11	B	0	0
6	123	F	11	B	4	0
18	123	F	12	B	NA	0
24	123	F	13	B	NA	0
1	124	M	15	B	4	871
2	124	M	15	B	1	0
4	124	M	15	B	1	0
6	124	M	15	B	0	0
1	125	M	12	B	3	240
2	125	M	12	B	3	0
4	125	M	12	B	3	10
6	125	M	12	B	3	27
18	125	M	13	B	4	3
24	125	M	14	B	4	5
1	126	M	13	B	4	319
2	126	M	13	B	4	4
4	126	M	13	B	4	8
6	126	M	13	B	3	67
18	126	M	14	B	2	246
24	126	M	15	B	NA	0
1	127	M	13	B	3	215
2	127	M	13	B	0	0
4	127	M	13	B	0	0
6	127	M	13	B	4	6
18	127	M	14	B	3	112
24	127	M	15	B	4	337
1	128	M	13	B	4	109
2	128	M	13	B	0	0
4	128	M	13	B	0	0
6	128	M	13	B	0	0
18	128	M	14	B	3	407
24	128	M	15	B	NA	0
1	129	F	11	B	3	311
2	129	F	11	B	4	0
4	129	F	11	B	4	2
6	129	F	11	B	3	0
18	129	F	12	B	NA	5
24	129	F	13	B	3	2
1	130	M	11	B	3	213
2	130	M	11	B	4	3
4	130	M	11	B	4	2
6	130	M	11	B	0	0
18	130	M	12	B	3	396
18	130	M	12	B	3	386
24	130	M	13	B	NA	0
24	130	M	13	B	NA	0
1	131	M	12	B	3	348
2	131	M	12	B	4	0
4	131	M	12	B	0	0
6	131	M	12	B	0	0
1	132	M	12	B	3	622
2	132	M	12	B	3	55
4	132	M	12	B	2	19
6	132	M	12	B	3	373
18	132	M	13	B	3	72
24	132	M	14	B	NA	0
1	133	M	13	B	3	446
2	133	M	13	B	4	2
4	133	M	13	B	4	8
6	133	M	13	B	3	7
18	133	M	14	B	3	506
24	133	M	15	B	4	0
1	134	M	11	B	3	314
2	134	M	11	B	4	25
4	134	M	11	B	2	7
6	134	M	11	B	4	27
18	134	M	12	B	3	1612
24	134	M	13	B	NA	0
1	135	M	13	B	3	321
2	135	M	13	B	3	0
4	135	M	13	B	3	1
6	135	M	13	B	3	0
18	135	M	14	B	3	204
24	135	M	15	B	1	0
1	136	M	13	B	3	628
2	136	M	13	B	2	12
4	136	M	13	B	0	0
6	136	M	13	B	0	0
18	136	M	14	B	3	436
24	136	M	15	B	3	105
1	137	M	11	B	3	804
2	137	M	11	B	2	2
4	137	M	11	B	0	0
6	137	M	11	B	4	0
18	137	M	12	B	3	375
24	137	M	13	B	NA	0
1	138	M	11	B	4	115
2	138	M	11	B	0	0
4	138	M	11	B	4	2
6	138	M	11	B	4	3
18	138	M	12	B	2	68
24	138	M	13	B	4	4
1	139	F	13	B	0	10
2	139	F	13	B	0	0
4	139	F	13	B	0	0
6	139	F	13	B	0	0
18	139	F	14	B	4	0
24	139	F	15	B	4	4
1	140	F	13	B	4	96
2	140	F	13	B	0	0
4	140	F	13	B	0	0
6	140	F	13	B	4	0
18	140	F	14	B	4	4
18	140	F	14	B	4	6
24	140	F	15	B	NA	2
24	140	F	15	B	NA	2
1	141	F	12	B	4	48
2	141	F	12	B	4	0
4	141	F	12	B	0	0
6	141	F	12	B	4	0
18	141	F	13	B	4	17
24	141	F	14	B	3	40
1	142	M	12	B	4	32
2	142	M	12	B	0	0
4	142	M	12	B	0	0
6	142	M	12	B	4	0
18	142	M	13	B	4	60
24	142	M	14	B	4	191
1	143	F	12	B	3	494
2	143	F	12	B	1	7
4	143	F	12	B	4	4
6	143	F	12	B	4	0
18	143	F	13	B	4	31
24	143	F	14	B	3	22
1	144	F	11	B	2	21
2	144	F	11	B	3	0
4	144	F	11	B	0	0
6	144	F	11	B	4	0
18	144	F	12	B	NA	0
24	144	F	13	B	NA	0
1	145	M	13	B	4	155
2	145	M	13	B	0	0
4	145	M	13	B	0	0
6	145	M	13	B	1	0
18	145	M	14	B	3	821
24	145	M	15	B	4	0
1	146	F	12	B	3	726
2	146	F	12	B	3	2
4	146	F	12	B	1	7
6	146	F	12	B	4	3
18	146	F	13	B	3	36
24	146	F	14	B	3	55
1	147	F	13	B	3	122
2	147	F	13	B	4	1
4	147	F	13	B	4	0
6	147	F	13	B	4	0
18	147	F	14	B	3	1625
24	147	F	15	B	2	89
1	148	M	14	B	3	263
2	148	M	14	B	0	0
4	148	M	14	B	0	0
6	148	M	14	B	0	6
18	148	M	15	B	NA	1
24	148	M	16	B	4	0
1	149	F	12	B	4	148
2	149	F	12	B	4	0
4	149	F	12	B	4	1
6	149	F	12	B	4	0
18	149	F	13	B	3	7
24	149	F	14	B	4	16
1	150	F	12	B	4	15
2	150	F	12	B	0	0
4	150	F	12	B	0	0
6	150	F	12	B	0	0
18	150	F	13	B	2	4
18	150	F	13	B	2	3
24	150	F	14	B	4	9
24	150	F	14	B	4	9
1	151	F	13	B	4	148
2	151	F	13	B	0	0
4	151	F	13	B	0	0
6	151	F	13	B	4	0
18	151	F	14	B	NA	2
24	151	F	15	B	NA	0
1	152	F	15	B	4	26
2	152	F	15	B	4	5
4	152	F	15	B	4	0
6	152	F	15	B	3	19
18	152	F	16	B	4	0
24	152	F	17	B	NA	0
1	153	F	11	B	3	920
2	153	F	11	B	3	3
4	153	F	11	B	4	8
6	153	F	11	B	2	3
18	153	F	12	B	2	7
24	153	F	13	B	3	8
1	154	F	11	B	3	509
2	154	F	11	B	4	0
4	154	F	11	B	0	5
6	154	F	11	B	0	0
18	154	F	12	B	4	1
24	154	F	13	B	4	24
1	155	F	11	B	3	414
2	155	F	11	B	4	0
4	155	F	11	B	0	0
6	155	F	11	B	4	4
18	155	F	12	B	NA	0
24	155	F	13	B	NA	0
1	156	F	12	B	3	46
2	156	F	12	B	2	0
4	156	F	12	B	1	2
6	156	F	12	B	1	0
18	156	F	13	B	3	2
24	156	F	14	B	3	41
1	157	F	12	B	4	115
2	157	F	12	B	1	2
4	157	F	12	B	2	0
6	157	F	12	B	4	0
18	157	F	13	B	2	13
24	157	F	14	B	NA	7
1	158	F	11	B	3	480
2	158	F	11	B	1	7
4	158	F	11	B	1	0
6	158	F	11	B	4	0
18	158	F	12	B	4	24
24	158	F	13	B	2	16
1	159	F	14	B	0	0
1	160	M	11	B	4	85
2	160	M	11	B	4	22
4	160	M	11	B	4	11
6	160	M	11	B	4	41
18	160	M	12	B	NA	0
18	160	M	12	B	NA	0
24	160	M	13	B	NA	0
24	160	M	13	B	NA	0
1	161	M	11	B	3	146
2	161	M	11	B	0	0
4	161	M	11	B	0	0
6	161	M	11	B	4	0
18	161	M	12	B	4	31
24	161	M	13	B	3	49
1	162	M	13	B	4	256
2	162	M	13	B	0	0
4	162	M	13	B	0	0
6	162	M	13	B	1	0
18	162	M	14	B	3	205
24	162	M	15	B	3	705
1	163	M	11	B	3	670
2	163	M	11	B	4	0
4	163	M	11	B	0	0
6	163	M	11	B	0	0
18	163	M	12	B	3	67
24	163	M	13	B	NA	0
1	164	M	11	B	4	45
18	164	M	12	B	NA	0
24	164	M	13	B	NA	0
1	165	F	13	B	3	314
2	165	F	13	B	0	0
4	165	F	13	B	0	0
6	165	F	13	B	0	0
18	165	F	14	B	4	6
1	166	F	13	B	4	38
2	166	F	13	B	4	1
4	166	F	13	B	0	2
6	166	F	13	B	0	0
18	166	F	14	B	3	25
1	167	F	13	B	4	24
2	167	F	13	B	0	0
4	167	F	13	B	0	0
6	167	F	13	B	4	0
18	167	F	14	B	3	98
24	167	F	15	B	NA	0
1	168	F	15	B	4	138
1	169	F	12	B	3	92
2	169	F	12	B	3	3
4	169	F	12	B	2	4
6	169	F	12	B	3	4
18	169	F	13	B	3	13
1	170	F	13	B	4	72
2	170	F	13	B	4	0
18	170	F	14	B	4	2
1	171	F	14	B	4	30
2	171	F	14	B	0	0
4	171	F	14	B	0	0
6	171	F	14	B	0	0
18	171	F	15	B	NA	0
1	172	F	14	B	4	105
2	172	F	14	B	0	0
4	172	F	14	B	0	0
6	172	F	14	B	0	0
18	172	F	15	B	4	5
1	173	F	15	B	4	69
2	173	F	15	B	0	0
6	173	F	15	B	0	0
18	173	F	16	B	2	0
1	174	F	13	B	4	32
2	174	F	13	B	4	0
4	174	F	13	B	0	0
6	174	F	13	B	0	0
18	174	F	14	B	4	0
1	175	F	14	B	3	198
2	175	F	14	B	0	0
4	175	F	14	B	0	0
6	175	F	14	B	4	0
18	175	F	15	B	NA	0
24	175	F	16	B	0	0
1	176	M	15	B	4	16
2	176	M	15	B	0	0
4	176	M	15	B	0	0
6	176	M	15	B	0	0
18	176	M	16	B	3	4
1	177	M	12	B	4	88
2	177	M	12	B	0	0
6	177	M	12	B	0	0
1	178	M	13	B	3	208
2	178	M	13	B	2	10
4	178	M	13	B	4	0
6	178	M	13	B	0	20
18	178	M	14	B	3	3
1	179	M	15	B	3	217
2	179	M	15	B	4	0
4	179	M	15	B	0	0
6	179	M	15	B	0	0
18	179	M	16	B	3	5
1	180	M	14	B	4	62
2	180	M	14	B	0	0
4	180	M	14	B	0	0
6	180	M	14	B	0	0
18	180	M	15	B	3	62
18	180	M	15	B	3	73
24	180	M	16	B	NA	0
24	180	M	16	B	NA	0
1	181	M	14	B	4	40
1	182	F	10	B	3	87
2	182	F	10	B	3	2
6	182	F	10	B	4	0
1	183	M	12	B	3	185
2	183	M	12	B	0	0
4	183	M	12	B	2	2
6	183	M	12	B	1	0
24	183	M	14	B	3	515
1	184	F	11	B	4	15
2	184	F	11	B	0	0
4	184	F	11	B	0	0
6	184	F	11	B	0	0
18	184	F	12	B	NA	0
1	185	F	8	B	4	0
2	185	F	8	B	0	0
1	186	F	9	B	0	0
2	186	F	9	B	4	6
18	186	F	10	B	4	12
24	186	F	11	B	3	67
1	187	F	9	B	3	117
2	187	F	9	B	1	0
4	187	F	9	B	3	3
18	187	F	10	B	3	17
24	187	F	11	B	4	218
2	188	F	10	B	3	90
18	188	F	11	B	NA	0
24	188	F	12	B	NA	0
1	189	M	11	B	4	32
2	189	M	11	B	0	3
4	189	M	11	B	4	6
6	189	M	11	B	4	12
18	189	M	12	B	1	13
1	190	M	8	B	4	2
2	190	M	8	B	4	0
4	190	M	8	B	0	0
6	190	M	8	B	0	0
18	190	M	9	B	NA	2
18	190	M	9	B	NA	1
24	190	M	10	B	NA	0
24	190	M	10	B	NA	0
1	191	F	12	B	4	40
2	191	F	12	B	0	0
4	191	F	12	B	0	0
6	191	F	12	B	0	0
18	191	F	13	B	NA	4
24	191	F	14	B	NA	1
1	192	F	12	B	4	48
4	192	F	12	B	1	0
6	192	F	12	B	3	0
24	192	F	14	B	4	0
1	193	F	12	B	3	86
2	193	F	12	B	0	0
4	193	F	12	B	0	0
6	193	F	12	B	1	0
18	193	F	13	B	4	0
24	193	F	14	B	1	0
1	194	M	15	B	3	48
24	194	M	17	B	3	27
1	195	M	14	B	3	204
4	195	M	14	B	4	0
6	195	M	14	B	0	0
24	195	M	16	B	NA	0
1	196	M	14	B	4	10
2	196	M	14	B	3	0
4	196	M	14	B	1	0
6	196	M	14	B	NA	0
1	197	F	14	B	4	34
2	197	F	14	B	3	0
6	197	F	14	B	2	0
18	197	F	15	B	2	0
1	198	F	13	B	3	211
2	198	F	13	B	4	0
4	198	F	13	B	2	0
6	198	F	13	B	4	0
1	199	F	10	B	4	5
2	199	F	10	B	4	0
4	199	F	10	B	0	0
6	199	F	10	B	0	0
18	199	F	11	B	NA	2
24	199	F	12	B	2	0
1	200	F	8	B	3	26
2	200	F	8	B	0	0
4	200	F	8	B	0	0
6	200	F	8	B	4	0
18	200	F	9	B	NA	2
24	200	F	10	B	3	38
24	200	F	10	B	3	37
1	201	M	12	B	4	6
2	201	M	12	B	0	0
18	201	M	13	B	4	8
24	201	M	14	B	4	1
1	202	M	13	B	4	50
2	202	M	13	B	1	0
4	202	M	13	B	0	1
6	202	M	13	B	0	0
18	202	M	14	B	NA	0
2	203	F	12	B	0	0
1	204	F	12	B	4	31
2	204	F	12	B	4	0
4	204	F	12	B	0	0
6	204	F	12	B	2	0
18	204	F	13	B	4	0
1	205	M	9	B	3	82
2	205	M	9	B	4	0
4	205	M	9	B	0	0
6	205	M	9	B	0	0
18	205	M	10	B	3	5
24	205	M	11	B	3	52
1	206	M	11	B	4	0
2	206	M	11	B	0	0
18	206	M	12	B	4	64
24	206	M	13	B	NA	0
1	207	M	11	B	4	4
2	207	M	11	B	0	0
6	207	M	11	B	0	0
18	207	M	12	B	NA	0
24	207	M	13	B	NA	0
2	208	M	13	B	3	1
1	300	F	13	A	3	336
2	300	F	13	A	0	0
4	300	F	13	A	0	0
6	300	F	13	A	0	0
12	300	F	14	A	0	0
18	300	F	14	A	4	0
18	300	F	14	A	4	0
24	300	F	15	A	NA	0
24	300	F	15	A	NA	0
1	301	F	13	A	3	418
2	301	F	13	A	0	0
4	301	F	13	A	4	4
1	302	F	12	A	3	106
2	302	F	12	A	0	0
4	302	F	12	A	0	0
6	302	F	12	A	0	0
12	302	F	13	A	2	6
1	303	F	13	A	3	265
6	303	F	13	A	2	2
12	303	F	14	A	0	17
18	303	F	14	A	4	18
1	304	F	11	A	3	221
2	304	F	11	A	4	0
4	304	F	11	A	4	0
6	304	F	11	A	0	0
12	304	F	12	A	4	4
18	304	F	12	A	NA	0
24	304	F	13	A	4	25
1	305	F	13	A	0	1
2	305	F	13	A	0	0
4	305	F	13	A	0	0
6	305	F	13	A	0	0
12	305	F	14	A	0	0
1	306	F	13	A	2	68
12	306	F	14	A	0	0
18	306	F	14	A	3	0
24	306	F	15	A	2	1
1	307	F	14	A	0	0
2	307	F	14	A	3	0
12	307	F	15	A	4	0
18	307	F	15	A	3	4
24	307	F	16	A	4	0
1	308	F	10	A	3	2
2	308	F	10	A	2	3
4	308	F	10	A	0	0
6	308	F	10	A	2	29
12	308	F	11	A	3	61
1	309	F	13	A	4	148
2	309	F	13	A	0	0
4	309	F	13	A	0	0
6	309	F	13	A	4	7
12	309	F	14	A	4	21
18	309	F	14	A	4	3
24	309	F	15	A	1	38
1	310	M	14	A	4	8
2	310	M	14	A	3	4
4	310	M	14	A	3	0
6	310	M	14	A	4	0
12	310	M	15	A	1	0
18	310	M	15	A	3	205
18	310	M	15	A	3	208
24	310	M	16	A	1	0
1	311	F	12	A	3	560
2	311	F	12	A	3	0
4	311	F	12	A	1	1
6	311	F	12	A	3	12
12	311	F	13	A	4	31
18	311	F	13	A	4	6
24	311	F	14	A	3	6
1	312	F	13	A	4	18
2	312	F	13	A	0	0
4	312	F	13	A	0	0
6	312	F	13	A	2	0
12	312	F	14	A	3	17
18	312	F	14	A	3	10
24	312	F	15	A	3	93
1	313	M	14	A	0	0
2	313	M	14	A	0	0
12	313	M	15	A	0	0
1	314	F	13	A	0	0
2	314	F	13	A	0	0
1	315	M	13	A	0	0
2	315	M	13	A	0	0
12	315	M	14	A	4	13
1	316	F	13	A	3	201
2	316	F	13	A	3	0
4	316	F	13	A	1	0
6	316	F	13	A	0	0
12	316	F	14	A	2	2
18	316	F	14	A	2	6
24	316	F	15	A	1	16
1	317	F	15	A	3	93
2	317	F	15	A	2	0
4	317	F	15	A	3	0
6	317	F	15	A	3	8
12	317	F	16	A	3	11
18	317	F	16	A	3	5
1	318	F	13	A	0	0
2	318	F	13	A	0	0
12	318	F	14	A	3	115
18	318	F	14	A	1	0
1	319	M	13	A	0	0
2	319	M	13	A	0	0
12	319	M	14	A	0	3
18	319	M	14	A	2	2
24	319	M	15	A	3	0
1	320	F	14	A	4	0
2	320	F	14	A	4	0
4	320	F	14	A	4	0
6	320	F	14	A	4	0
12	320	F	15	A	4	13
18	320	F	15	A	3	19
18	320	F	15	A	3	23
1	321	F	12	A	0	0
2	321	F	12	A	4	2
12	321	F	13	A	0	0
18	321	F	13	A	NA	1
1	322	F	13	A	4	0
2	322	F	13	A	1	0
4	322	F	13	A	0	3
6	322	F	13	A	0	0
12	322	F	14	A	0	0
18	322	F	14	A	NA	0
24	322	F	15	A	4	0
1	323	F	12	A	3	448
2	323	F	12	A	2	5
4	323	F	12	A	1	2
6	323	F	12	A	2	6
12	323	F	13	A	4	25
18	323	F	13	A	4	21
24	323	F	14	A	1	69
1	324	F	12	A	0	0
12	324	F	13	A	3	55
18	324	F	13	A	4	6
24	324	F	14	A	4	4
1	325	F	12	A	4	1
2	325	F	12	A	2	0
4	325	F	12	A	0	0
6	325	F	12	A	0	0
12	325	F	13	A	0	46
18	325	F	13	A	NA	0
24	325	F	14	A	NA	0
1	326	F	12	A	3	666
2	326	F	12	A	1	0
4	326	F	12	A	1	0
6	326	F	12	A	4	2
12	326	F	13	A	4	3
18	326	F	13	A	4	1
24	326	F	14	A	NA	0
1	327	F	13	A	4	0
2	327	F	13	A	0	0
4	327	F	13	A	0	0
6	327	F	13	A	0	0
12	327	F	14	A	0	0
1	328	F	13	A	3	220
12	328	F	14	A	1	0
18	328	F	14	A	4	11
24	328	F	15	A	3	8
1	329	F	14	A	3	108
2	329	F	14	A	4	0
4	329	F	14	A	4	0
6	329	F	14	A	2	0
12	329	F	15	A	4	0
18	329	F	15	A	2	17
24	329	F	16	A	3	0
1	330	F	14	A	2	117
4	330	F	14	A	0	0
6	330	F	14	A	0	0
12	330	F	15	A	0	0
18	330	F	15	A	3	24
18	330	F	15	A	3	19
24	330	F	16	A	NA	11
1	331	F	14	A	0	2
2	331	F	14	A	0	0
4	331	F	14	A	0	0
6	331	F	14	A	0	0
12	331	F	15	A	0	0
18	331	F	15	A	NA	0
24	331	F	16	A	2	0
1	332	F	13	A	3	102
2	332	F	13	A	3	0
4	332	F	13	A	1	0
6	332	F	13	A	1	5
12	332	F	14	A	0	4
18	332	F	14	A	3	148
24	332	F	15	A	NA	0
1	333	F	14	A	3	148
2	333	F	14	A	3	2
12	333	F	15	A	0	0
18	333	F	15	A	4	0
24	333	F	16	A	3	0
1	334	F	14	A	3	186
2	334	F	14	A	3	0
4	334	F	14	A	4	0
6	334	F	14	A	3	0
12	334	F	15	A	4	112
18	334	F	15	A	3	51
24	334	F	16	A	3	18
1	335	F	14	A	3	257
2	335	F	14	A	2	3
4	335	F	14	A	4	0
6	335	F	14	A	4	0
12	335	F	15	A	4	36
24	335	F	16	A	3	936
1	336	F	13	A	3	306
2	336	F	13	A	1	0
4	336	F	13	A	4	0
6	336	F	13	A	0	0
12	336	F	14	A	0	0
18	336	F	14	A	4	0
24	336	F	15	A	4	2
1	337	F	12	A	4	0
2	337	F	12	A	0	0
4	337	F	12	A	0	0
6	337	F	12	A	0	0
12	337	F	13	A	0	0
18	337	F	13	A	NA	0
24	337	F	14	A	NA	0
1	338	F	12	A	4	162
2	338	F	12	A	0	0
4	338	F	12	A	0	0
6	338	F	12	A	0	0
12	338	F	13	A	0	0
18	338	F	13	A	NA	0
24	338	F	14	A	NA	0
1	339	F	12	A	4	106
2	339	F	12	A	0	0
4	339	F	12	A	0	0
6	339	F	12	A	0	0
12	339	F	13	A	0	0
18	339	F	13	A	NA	0
24	339	F	14	A	NA	0
1	340	F	14	A	4	25
2	340	F	14	A	0	0
4	340	F	14	A	0	0
6	340	F	14	A	0	0
12	340	F	15	A	4	10
18	340	F	15	A	3	34
18	340	F	15	A	3	30
24	340	F	16	A	4	52
24	340	F	16	A	4	52
1	341	M	14	A	0	0
2	341	M	14	A	3	15
12	341	M	15	A	4	0
18	341	M	15	A	NA	0
24	341	M	16	A	NA	0
1	342	M	12	A	2	32
2	342	M	12	A	1	2
4	342	M	12	A	3	7
6	342	M	12	A	3	45
12	342	M	13	A	3	70
18	342	M	13	A	4	7
24	342	M	14	A	3	66
1	343	M	14	A	0	2
2	343	M	14	A	0	0
4	343	M	14	A	4	2
6	343	M	14	A	1	35
12	343	M	15	A	3	28
18	343	M	15	A	3	3
1	344	M	15	A	3	42
2	344	M	15	A	0	0
4	344	M	15	A	0	0
1	345	M	14	A	4	11
2	345	M	14	A	0	0
4	345	M	14	A	0	0
6	345	M	14	A	0	5
18	345	M	15	A	NA	0
1	346	M	14	A	3	84
2	346	M	14	A	3	3
6	346	M	14	A	3	16
12	346	M	15	A	3	10
18	346	M	15	A	3	38
24	346	M	16	A	3	41
1	347	M	12	A	0	0
2	347	M	12	A	0	0
12	347	M	13	A	4	28
18	347	M	13	A	4	0
24	347	M	14	A	NA	0
1	348	M	13	A	3	56
2	348	M	13	A	0	0
4	348	M	13	A	2	6
6	348	M	13	A	1	0
12	348	M	14	A	1	8
18	348	M	14	A	4	7
24	348	M	15	A	NA	0
1	349	M	15	A	2	12
2	349	M	15	A	0	0
4	349	M	15	A	0	0
18	349	M	16	A	NA	0
1	350	M	13	A	0	2
2	350	M	13	A	3	0
4	350	M	13	A	0	0
6	350	M	13	A	0	0
12	350	M	14	A	4	0
18	350	M	14	A	NA	0
18	350	M	14	A	NA	0
24	350	M	15	A	NA	2
24	350	M	15	A	NA	3
1	351	M	15	A	3	120
2	351	M	15	A	3	0
4	351	M	15	A	3	0
6	351	M	15	A	3	6
12	351	M	16	A	3	2
18	351	M	16	A	2	9
24	351	M	17	A	NA	0
1	352	M	15	A	4	68
1	353	M	13	A	0	0
2	353	M	13	A	0	4
12	353	M	14	A	4	0
18	353	M	14	A	4	1
24	353	M	15	A	NA	1
2	354	M	15	A	0	0
4	354	M	15	A	0	0
6	354	M	15	A	4	0
12	354	M	16	A	4	5
1	355	M	14	A	1	0
2	355	M	14	A	0	0
4	355	M	14	A	0	0
6	355	M	14	A	0	0
12	355	M	15	A	0	0
18	355	M	15	A	NA	0
1	356	M	14	A	3	94
2	356	M	14	A	2	0
4	356	M	14	A	3	0
6	356	M	14	A	3	0
12	356	M	15	A	3	5
18	356	M	15	A	3	10
24	356	M	16	A	3	3
1	357	M	14	A	3	148
2	357	M	14	A	0	0
4	357	M	14	A	0	0
6	357	M	14	A	4	0
18	357	M	15	A	4	43
24	357	M	16	A	NA	0
1	358	M	16	A	3	1480
2	358	M	16	A	2	0
4	358	M	16	A	3	0
6	358	M	16	A	4	0
12	358	M	17	A	0	0
18	358	M	17	A	NA	0
24	358	M	18	A	NA	2
1	359	M	15	A	0	10
18	359	M	16	A	1	0
24	359	M	17	A	2	3
1	401	M	7	A	0	0
2	401	M	7	A	0	0
12	401	M	8	A	0	7
18	401	M	8	A	3	16
1	402	M	14	A	3	662
2	402	M	14	A	0	0
4	402	M	14	A	1	8
6	402	M	14	A	3	0
18	402	M	15	A	3	314
1	403	M	8	A	3	234
2	403	M	8	A	4	0
4	403	M	8	A	1	0
6	403	M	8	A	4	0
12	403	M	9	A	0	0
18	403	M	9	A	NA	5
24	403	M	10	A	NA	0
1	404	M	9	A	0	0
1	405	M	10	A	4	6
2	405	M	10	A	0	0
4	405	M	10	A	0	0
6	405	M	10	A	1	0
12	405	M	11	A	4	80
1	406	M	14	A	0	3
1	407	M	10	A	0	0
2	407	M	10	A	2	6
18	407	M	11	A	3	40
24	407	M	12	A	3	87
1	408	M	14	A	0	0
2	408	M	14	A	1	2
12	408	M	15	A	2	4
18	408	M	15	A	3	65
24	408	M	16	A	2	37
1	409	M	10	A	0	0
2	409	M	10	A	0	0
12	409	M	11	A	0	1
18	409	M	11	A	NA	0
24	409	M	12	A	NA	0
1	410	M	10	A	3	25
2	410	M	10	A	4	0
4	410	M	10	A	0	0
6	410	M	10	A	0	0
12	410	M	11	A	0	0
24	410	M	12	A	4	65
24	410	M	12	A	4	59
1	411	M	10	A	4	98
2	411	M	10	A	0	0
4	411	M	10	A	0	0
6	411	M	10	A	0	0
12	411	M	11	A	0	0
18	411	M	11	A	NA	0
24	411	M	12	A	4	2
1	412	M	8	A	3	96
2	412	M	8	A	0	0
4	412	M	8	A	0	0
6	412	M	8	A	0	0
12	412	M	9	A	0	12
24	412	M	10	A	4	0
1	413	M	10	A	4	74
2	413	M	10	A	0	0
4	413	M	10	A	0	0
6	413	M	10	A	0	0
12	413	M	11	A	0	8
18	413	M	11	A	4	3
24	413	M	12	A	3	6
1	414	M	10	A	0	0
2	414	M	10	A	0	0
12	414	M	11	A	4	6
18	414	M	11	A	NA	0
24	414	M	12	A	NA	0
1	415	M	11	A	3	693
2	415	M	11	A	3	2
4	415	M	11	A	3	0
6	415	M	11	A	3	0
12	415	M	12	A	3	127
18	415	M	12	A	3	47
24	415	M	13	A	3	7
1	416	M	8	A	4	98
2	416	M	8	A	0	0
4	416	M	8	A	0	0
6	416	M	8	A	0	0
18	416	M	9	A	3	61
24	416	M	10	A	4	4
1	417	M	12	A	4	68
2	417	M	12	A	0	0
4	417	M	12	A	0	0
6	417	M	12	A	0	0
12	417	M	13	A	2	20
1	418	M	11	A	3	180
2	418	M	11	A	4	0
4	418	M	11	A	0	0
6	418	M	11	A	0	0
12	418	M	12	A	4	39
18	418	M	12	A	3	651
24	418	M	13	A	NA	0
1	419	M	8	A	0	0
2	419	M	8	A	0	0
12	419	M	9	A	4	47
18	419	M	9	A	4	2
1	420	M	10	A	4	42
2	420	M	10	A	0	0
4	420	M	10	A	0	0
6	420	M	10	A	0	0
12	420	M	11	A	0	0
18	420	M	11	A	NA	0
18	420	M	11	A	NA	0
24	420	M	12	A	4	0
24	420	M	12	A	4	0
1	421	F	8	A	0	0
2	421	F	8	A	4	0
12	421	F	9	A	4	5
18	421	F	9	A	2	20
24	421	F	10	A	3	42
1	422	F	8	A	4	2
2	422	F	8	A	0	0
4	422	F	8	A	0	0
6	422	F	8	A	0	0
12	422	F	9	A	4	503
18	422	F	9	A	2	6
24	422	F	10	A	NA	0
1	423	M	9	A	3	428
2	423	M	9	A	2	0
4	423	M	9	A	4	0
6	423	M	9	A	4	0
12	423	M	10	A	0	0
18	423	M	10	A	1	0
24	423	M	11	A	4	5
1	424	F	8	A	4	0
2	424	F	8	A	2	0
4	424	F	8	A	3	0
6	424	F	8	A	3	47
12	424	F	9	A	3	816
18	424	F	9	A	3	1
24	424	F	10	A	4	47
1	425	M	8	A	0	0
2	425	M	8	A	0	0
12	425	M	9	A	0	0
18	425	M	9	A	2	5
24	425	M	10	A	4	0
1	426	F	8	A	4	8
2	426	F	8	A	0	0
4	426	F	8	A	0	0
6	426	F	8	A	0	0
12	426	F	9	A	0	0
18	426	F	9	A	4	3
24	426	F	10	A	2	19
1	427	M	7	A	4	0
2	427	M	7	A	0	0
4	427	M	7	A	0	0
6	427	M	7	A	0	0
12	427	M	8	A	0	0
18	427	M	8	A	NA	2
24	427	M	9	A	NA	0
1	428	F	8	A	4	60
2	428	F	8	A	0	0
4	428	F	8	A	0	0
6	428	F	8	A	3	142
12	428	F	9	A	3	173
18	428	F	9	A	3	36
24	428	F	10	A	3	1
1	429	M	8	A	4	244
2	429	M	8	A	0	0
4	429	M	8	A	0	0
6	429	M	8	A	0	0
12	429	M	9	A	4	25
18	429	M	9	A	NA	0
24	429	M	10	A	NA	0
1	430	F	10	A	4	4
2	430	F	10	A	0	0
4	430	F	10	A	0	0
6	430	F	10	A	0	0
12	430	F	11	A	3	22
1	431	M	9	A	4	30
2	431	M	9	A	0	0
4	431	M	9	A	0	0
6	431	M	9	A	0	0
12	431	M	10	A	3	128
18	431	M	10	A	1	0
24	431	M	11	A	NA	0
1	432	F	10	A	0	0
2	432	F	10	A	4	6
12	432	F	11	A	4	98
18	432	F	11	A	3	47
24	432	F	12	A	NA	0
1	433	F	8	A	4	38
2	433	F	8	A	0	0
4	433	F	8	A	4	0
6	433	F	8	A	0	0
12	433	F	9	A	0	5
18	433	F	9	A	1	2
24	433	F	10	A	3	9
1	434	M	9	A	4	0
2	434	M	9	A	0	0
4	434	M	9	A	0	0
6	434	M	9	A	0	0
12	434	M	10	A	0	0
18	434	M	10	A	NA	0
24	434	M	11	A	NA	0
1	435	F	7	A	4	0
2	435	F	7	A	0	0
4	435	F	7	A	0	0
6	435	F	7	A	0	0
12	435	F	8	A	4	2
18	435	F	8	A	2	11
1	436	F	7	A	4	0
2	436	F	7	A	4	0
4	436	F	7	A	4	0
6	436	F	7	A	0	4
1	437	F	7	A	3	546
2	437	F	7	A	0	0
4	437	F	7	A	0	0
6	437	F	7	A	0	0
12	437	F	8	A	4	10
18	437	F	8	A	3	91
24	437	F	9	A	4	1
1	438	F	7	A	0	0
18	438	F	8	A	NA	0
1	439	F	10	A	3	198
2	439	F	10	A	0	0
4	439	F	10	A	0	0
6	439	F	10	A	0	0
1	440	F	8	A	4	6
2	440	F	8	A	0	0
4	440	F	8	A	0	0
6	440	F	8	A	0	0
18	440	F	9	A	NA	0
18	440	F	9	A	NA	0
24	440	F	10	A	NA	0
1	441	F	8	A	3	234
2	441	F	8	A	0	0
4	441	F	8	A	0	0
6	441	F	8	A	0	0
12	441	F	9	A	3	62
18	441	F	9	A	3	51
24	441	F	10	A	NA	0
1	442	F	8	A	4	16
2	442	F	8	A	0	0
4	442	F	8	A	0	0
6	442	F	8	A	3	0
12	442	F	9	A	0	0
18	442	F	9	A	2	0
24	442	F	10	A	1	3
1	443	F	10	A	0	0
2	443	F	10	A	0	0
1	444	F	11	A	3	606
2	444	F	11	A	4	0
4	444	F	11	A	3	0
6	444	F	11	A	3	0
1	445	F	10	A	2	36
2	445	F	10	A	0	0
4	445	F	10	A	0	0
6	445	F	10	A	0	0
12	445	F	11	A	0	0
18	445	F	11	A	4	0
24	445	F	12	A	4	2
1	446	M	10	A	4	0
2	446	M	10	A	0	0
4	446	M	10	A	1	13
6	446	M	10	A	3	53
12	446	M	11	A	3	142
18	446	M	11	A	3	51
24	446	M	12	A	2	11
1	447	F	8	A	0	0
2	447	F	8	A	0	0
1	448	F	8	A	3	75
2	448	F	8	A	0	0
4	448	F	8	A	0	0
6	448	F	8	A	3	0
12	448	F	9	A	3	7
18	448	F	9	A	3	44
24	448	F	10	A	3	4
1	449	F	10	A	4	12
2	449	F	10	A	0	0
4	449	F	10	A	0	0
6	449	F	10	A	0	0
12	449	F	11	A	3	0
18	449	F	11	A	4	2
24	449	F	12	A	2	2
1	450	F	8	A	3	317
2	450	F	8	A	4	0
4	450	F	8	A	0	0
6	450	F	8	A	0	0
12	450	F	9	A	4	32
18	450	F	9	A	3	120
18	450	F	9	A	3	113
24	450	F	10	A	NA	1
24	450	F	10	A	NA	0
24	450	F	10	A	NA	2
1	451	F	11	A	0	0
2	451	F	11	A	1	0
12	451	F	12	A	3	37
18	451	F	12	A	3	31
24	451	F	13	A	1	0
1	452	M	7	A	0	0
2	452	M	7	A	0	0
1	453	F	8	A	3	436
4	453	F	8	A	0	0
6	453	F	8	A	0	0
12	453	F	9	A	3	621
18	453	F	9	A	3	6
24	453	F	10	A	3	540
1	454	F	9	A	0	0
2	454	F	9	A	0	0
1	455	F	9	A	4	0
2	455	F	9	A	4	0
4	455	F	9	A	0	0
6	455	F	9	A	0	0
12	455	F	10	A	0	0
18	455	F	10	A	4	3
24	455	F	11	A	4	17
1	456	F	9	A	4	1
2	456	F	9	A	0	0
4	456	F	9	A	0	0
6	456	F	9	A	0	0
12	456	F	10	A	4	4
18	456	F	10	A	4	11
24	456	F	11	A	3	23
1	457	F	9	A	3	1064
2	457	F	9	A	0	0
4	457	F	9	A	4	8
6	457	F	9	A	4	16
12	457	F	10	A	3	7
18	457	F	10	A	3	130
24	457	F	11	A	4	2
1	458	F	10	A	3	764
2	458	F	10	A	4	0
4	458	F	10	A	1	0
6	458	F	10	A	3	0
12	458	F	11	A	4	18
18	458	F	11	A	3	23
24	458	F	12	A	3	51
1	459	F	9	A	1	0
2	459	F	9	A	1	15
12	459	F	10	A	3	148
18	459	F	10	A	3	691
24	459	F	11	A	1	2
1	460	F	10	A	0	0
2	460	F	10	A	3	6
12	460	F	11	A	3	718
18	460	F	11	A	2	0
18	460	F	11	A	2	0
24	460	F	12	A	NA	0
24	460	F	12	A	NA	0
1	461	F	8	A	4	0
2	461	F	8	A	4	1
4	461	F	8	A	4	2
6	461	F	8	A	0	0
12	461	F	9	A	0	0
18	461	F	9	A	2	0
24	461	F	10	A	1	8
1	462	F	9	A	4	0
2	462	F	9	A	0	0
4	462	F	9	A	1	22
6	462	F	9	A	0	0
1	463	F	10	A	0	4
2	463	F	10	A	4	0
4	463	F	10	A	0	0
6	463	F	10	A	0	0
12	463	F	11	A	0	3
18	463	F	11	A	NA	0
24	463	F	12	A	4	12
1	464	F	10	A	3	720
2	464	F	10	A	3	2
4	464	F	10	A	1	0
6	464	F	10	A	4	0
12	464	F	11	A	1	0
18	464	F	11	A	4	4
24	464	F	12	A	3	10
1	465	F	8	A	0	0
2	465	F	8	A	4	7
12	465	F	9	A	1	18
18	465	F	9	A	NA	0
24	465	F	10	A	1	0
1	466	F	9	A	4	34
2	466	F	9	A	0	0
4	466	F	9	A	0	0
6	466	F	9	A	0	0
12	466	F	10	A	0	0
24	466	F	11	A	NA	0
1	467	M	12	A	3	246
2	467	M	12	A	0	0
4	467	M	12	A	0	0
6	467	M	12	A	0	0
12	467	M	13	A	4	3
18	467	M	13	A	3	46
24	467	M	14	A	1	10
1	468	M	13	A	3	55
2	468	M	13	A	0	0
4	468	M	13	A	0	2
6	468	M	13	A	4	4
12	468	M	14	A	3	264
18	468	M	14	A	4	5
24	468	M	15	A	4	0
1	469	M	12	A	3	472
2	469	M	12	A	0	0
4	469	M	12	A	0	0
12	469	M	13	A	3	163
18	469	M	13	A	NA	0
24	469	M	14	A	NA	0
1	470	M	10	A	3	7
2	470	M	10	A	0	0
4	470	M	10	A	0	0
6	470	M	10	A	0	0
12	470	M	11	A	0	0
18	470	M	11	A	2	0
18	470	M	11	A	2	0
1	471	M	10	A	3	25
2	471	M	10	A	0	0
4	471	M	10	A	0	0
6	471	M	10	A	0	0
12	471	M	11	A	3	6
18	471	M	11	A	3	57
24	471	M	12	A	NA	0
1	472	M	12	A	4	64
2	472	M	12	A	0	0
4	472	M	12	A	0	0
6	472	M	12	A	0	0
12	472	M	13	A	4	0
18	472	M	13	A	4	4
24	472	M	14	A	1	1
1	473	M	10	A	4	38
2	473	M	10	A	2	0
4	473	M	10	A	1	0
6	473	M	10	A	1	5
12	473	M	11	A	4	19
18	473	M	11	A	4	35
24	473	M	12	A	2	0
1	474	F	10	A	4	86
2	474	F	10	A	0	0
4	474	F	10	A	0	0
6	474	F	10	A	1	0
12	474	F	11	A	0	0
18	474	F	11	A	4	0
1	475	M	10	A	0	0
2	475	M	10	A	3	98
12	475	M	11	A	0	0
18	475	M	11	A	NA	0
24	475	M	12	A	NA	0
1	476	F	8	A	4	6
2	476	F	8	A	0	0
4	476	F	8	A	0	0
6	476	F	8	A	0	0
1	477	M	10	A	0	0
2	477	M	10	A	3	15
1	478	F	10	A	4	82
1	479	M	10	A	4	148
2	479	M	10	A	0	0
4	479	M	10	A	0	0
6	479	M	10	A	0	0
12	479	M	11	A	0	0
18	479	M	11	A	4	46
24	479	M	12	A	NA	20
1	480	F	11	A	4	0
2	480	F	11	A	1	1
4	480	F	11	A	3	0
6	480	F	11	A	1	0
12	480	F	12	A	0	0
18	480	F	12	A	4	9
18	480	F	12	A	4	12
1	481	F	11	A	3	66
2	481	F	11	A	0	0
4	481	F	11	A	0	3
6	481	F	11	A	3	19
12	481	F	12	A	3	172
18	481	F	12	A	3	268
24	481	F	13	A	NA	0
1	482	M	14	A	3	16
2	482	M	14	A	0	0
4	482	M	14	A	0	0
6	482	M	14	A	0	0
12	482	M	15	A	4	2
18	482	M	15	A	3	4
1	483	F	11	A	3	268
2	483	F	11	A	0	0
4	483	F	11	A	0	0
6	483	F	11	A	0	0
12	483	F	12	A	0	0
18	483	F	12	A	NA	0
24	483	F	13	A	4	0
1	484	F	12	A	4	25
2	484	F	12	A	0	0
4	484	F	12	A	0	0
6	484	F	12	A	0	0
1	485	F	11	A	0	0
2	485	F	11	A	0	0
12	485	F	12	A	0	0
18	485	F	12	A	NA	0
24	485	F	13	A	NA	0
1	486	F	11	A	0	3
2	486	F	11	A	0	0
4	486	F	11	A	0	0
6	486	F	11	A	0	0
12	486	F	12	A	0	0
18	486	F	12	A	NA	0
24	486	F	13	A	NA	0
1	487	F	9	A	4	6
4	487	F	9	A	0	0
6	487	F	9	A	0	0
12	487	F	10	A	0	1
18	487	F	10	A	2	14
24	487	F	11	A	3	10
1	488	F	10	A	3	10
2	488	F	10	A	1	0
4	488	F	10	A	4	0
6	488	F	10	A	0	0
12	488	F	11	A	0	0
18	488	F	11	A	4	26
24	488	F	12	A	4	40
1	489	M	9	A	3	16
2	489	M	9	A	0	0
4	489	M	9	A	0	0
6	489	M	9	A	0	0
12	489	M	10	A	0	0
18	489	M	10	A	2	156
24	489	M	11	A	3	98
1	490	F	11	A	0	0
2	490	F	11	A	0	0
12	490	F	12	A	0	0
18	490	F	12	A	3	0
18	490	F	12	A	3	0
18	490	F	12	A	3	0
18	490	F	12	A	3	0
24	490	F	13	A	NA	1
24	490	F	13	A	NA	1
1	491	F	10	A	2	117
[truncated: 1,242 more rows]
